# Supplementary material for: Contribution of sortase SrtA2 to Lactobacillus casei BL23 inhibition of Staphylococcus aureus internalization into bovine mammary epithelial cells
Source: PLoS One. 2017 Mar 21;12(3):e0174060. doi: 10.1371/journal.pone.0174060 (PMC5360332; doi:10.1371/journal.pone.0174060)
Supplement: S2 Table — (XLSX) [file pone.0174060.s002.xlsx]

## Sheet: Folha1
Protein ID	Protein name	Gene name	Ratio srtA2/WT
B3WEF7	Dihydroorotase	pyrC	3.3125
B3WE86	ATPase component of ABC transporter with duplicated ATPase domains	LCABL_16060	2.5
B3WEF5	Carbamoyl-phosphate synthase large chain	carB	2.35593
B3WEQ3	Putative uncharacterized protein	LCABL_17740	2.33333
B3WEF8	Aspartate carbamoyltransferase	pyrB	2.3
B3WEF6	Carbamoyl-phosphate synthase small chain	pyrAA	2.13333
B3WEF2	Orotate phosphoribosyltransferase	pyrE	2
B3WBL4	EIIC	manM	2
B3W9S6	CRISPR-associated endonuclease Cas9	cas9	2
B3W8E6	ABC-type multidrug transport system, ATPase and permease component	LCABL_06860	1.75
B3WCH6	Major tail protein, phi13 family	LCABL_09910	1.66667
B3WEW6	Serine/threonine protein kinase (Putative	pkn1	1.42857
B3WER8	Transcription elongation protein NusA (Transcription termination-antitermination factor NusA)	nusA	1.41176
B3WAN2	tRNA-dihydrouridine synthase	LCABL_27000	1.4
B3W6Z0	Oxidoreductase	ylbE	1.35714
B3WBW2	Phosphotransferase system sugar-specific EII component	PTS-EII	1.3125
B3W6Z3	Putative uncharacterized protein	LCABL_07030	1.28889
B3WDA7	Similar to cold shock protein, CspA family	csp3	1.27273
B3WCM6	Ribosomal subunit interface protein	yfiA	1.25926
B3WAM9	ATP-dependent Clp protease, ATP-binding subunit ClpC	clpC	1.25373
B3WES0	DNA polymerase III PolC-type	polC	1.25
B3WEU8	Signal recognition particle-docking protein FtsY	ftsY	1.23077
B3W6Y0	Beta-glucosides PTS, EIIABC	pts4ABC	1.22581
B3WAI4	Putative uncharacterized protein	LCABL_26370	1.22222
B3WBX0	Galactose-6-phosphate isomerase subunit lacA	lacA	1.17241
B3W9Y3	Oleoyl-[acyl-carrier protein] thioesterase (Putative)	fat	1.14286
B3W9W4	DNA mismatch repair protein MutS	mutS	1.14286
B3WE50	Tagatose-6-phosphate kinase	fruK	1.125
B3WCP7	Thioredoxin reductase	trxB2	1.125
B3WBN3	Glutamine ABC transporter, ATP-binding protein	glnQ1	1.06667
B3WEY4	Bifunctional protein FolD	folD	1
B3WAK7	50S ribosomal protein L14	rplN	0.916667
B3W9A0	Glycogen phosphorylase	glgP	0.705882
B3WF43	50S ribosomal protein L20	rplT	0.7
B3WF19	Phenylalanine--tRNA ligase alpha subunit	pheS	0.625
B3WE98	Glyceraldehyde 3-phosphate dehydrogenase	gapB	0.625
B3WEA8	ATP-dependent protease subunit HslV	hslV	0.625
B3W8X9	Putative citrate lyase alpha subunit (EC 4.1.3.6)	citF	0.603774
B3W7V3	Pyruvate oxidase	cidC	0.571429
B3WF02	Rhodanese-related sulfurtransferase	LCABL_18740	0.571429
B3W8N5	Putative uncharacterized protein	LCABL_02770	0.555556
B3WEI8	Aspartate aminotransferase	aspB	0.545455
B3WBJ7	Argininosuccinate synthase	argG	0.538462
B3WF93	Bifunctional purine biosynthesis protein PurH	purH	0.479167
B3W8S9	Putative uncharacterized protein	LCABL_20210	0.444444
B3WEG0	Bifunctional protein PyrR	pyrR1	0.428571
B3WF92	Phosphoribosylamine--glycine ligase	purD	0.37931
B3WF95	Phosphoribosylformylglycinamidine cyclo-ligase	purM	0.352941
B3WAK8	30S ribosomal protein S17	rpsQ	0.333333
B3WF98	Phosphoribosylformylglycinamidine synthase subunit PurQ	purQ	0.333333
B3WCE2	Putative uncharacterized protein	LCABL_09570	0.333333
B3WFA0	Phosphoribosylaminoimidazole-succinocarboxamide synthase	purC	0.285714
B3WFA1	N5-carboxyaminoimidazole ribonucleotide synthase	purK1	0.26087
B3WF96	Amidophosphoribosyltransferase	purF	0.176471
B3WF94	Phosphoribosylglycinamide formyltransferase	purN	0.142857
