# Supplementary material for: Contribution of sortase SrtA2 to Lactobacillus casei BL23 inhibition of Staphylococcus aureus internalization into bovine mammary epithelial cells
Source: PLoS One. 2017 Mar 21;12(3):e0174060. doi: 10.1371/journal.pone.0174060 (PMC5360332; doi:10.1371/journal.pone.0174060)
Supplement: S3 Table — (XLSX) [file pone.0174060.s003.xlsx]

## Sheet: Feuil1
Protein ID	Protein name	Gene name	Ratio srtA2/WT
B3WEF6	Carbamoyl-phosphate synthase small chain	pyrAA	-
B3WEF8	Aspartate carbamoyltransferase	pyrB	67.5
B3WEF2	Orotate phosphoribosyltransferase	pyrE	92
B3WEF7	Dihydroorotase	pyrC	97.5
B3W9Z1	Nucleoid-associated protein	LCABL_24440	18
B3WBU7	Oxidoreductase	ypjH	16
B3WEF5	Carbamoyl-phosphate synthase large chain	carB	33.6207
B3WE82	TPR repeats containing protein	LCABL_16020	2.63158
B3WBL4	EIIC	manM	3.16667
B3W911	ABC transporter oligopeptide-binding protein (Oligopeptide/dipeptide ABC transporter oligopeptide/dipeptide-binding protein)	oppA	2.79104
B3WE50	Tagatose-6-phosphate kinase	fruK	3.58333
B3WE51	Transcription regulator of fructose operon	fruR	-
B3WAM9	ATP-dependent Clp protease ATP-binding subunit ClpC	clpC	1.89057
B3WEV6	Oligopeptide ABC transporter ATP-binding protein	oppD	3.61538
B3WES0	DNA polymerase III PolC-type	polC	4.57143
B3W9W4	DNA mismatch repair protein MutS	mutS	2.96154
B3WF19	Phenylalanine--tRNA ligase alpha subunit	pheS	0.0645161
B3W7V3	Pyruvate oxidase	cidC	0
B3W6R0	DNA gyrase subunit B	gyrB	1.65672
B3W7F9	Replicative DNA helicase C	dnaC	8
B3WCP0	Phosphate-specific transport system accessory protein PhoU	phoU	0.0714286
B3W762	Aminopeptidase P	pP	-
B3WAG2	Phosphonates import ATP-binding protein PhnC	phnC	0.0625
B3W744	Phosphotransferase system sugar-specific EIIB component	PTS-EIIB	0
B3WCE1	Putative uncharacterized protein	LCABL_09560	0
B3W880	FrdC protein	frdC	-
B3W8H6	Chromosome partitioning protein DNA-binding protein	parB2	-
B3W8Y6	Putative uncharacterized protein	LCABL_20880	0
B3WCC4	Aromatic amino acid specific aminotransferase	araT1	0
B3W7T4	67 kDa myosin-cross-reactive antigen-like protein	LCABL_04890	0
B3WF96	Amidophosphoribosyltransferase	purF	0
B3WE86	ATPase component of ABC transporter with duplicated ATPase domains	LCABL_16060	-
B3WF98	Phosphoribosylformylglycinamidine synthase subunit PurQ	purQ	0
B3W9G3	MocE	mocE	11
B3WDK0	ABC transporter ATP binding protein	ycfI	11
B3W828	Fructose/mannose phosphotransferase system IID component	fosD	0
B3WF94	Phosphoribosylglycinamide formyltransferase	purN	0
B3WD10	H+-K+-exchanging ATPase	pacL	0
B3WEF3	Orotidine 5'-phosphate decarboxylase	pyrF	-
B3WEF4	Dihydroorotate dehydrogenase	pyrD	-
B3WEG0	Bifunctional protein PyrR	pyrR1	0.0869565
B3WB22	Galactitol PTS EIIC	pts36C	3
B3W817	Cation-transporting ATPase E1-E2 family	pacL	3.41176
B3WAP0	Hypoxanthine-guanine phosphoribosyltransferase	hpt	7
B3WD50	Predicted membrane protein	LCABL_12160	4.5
B3W9Z4	Putative uncharacterized protein	LCABL_24470	2.16667
B3WF32	Ribosomal silencing factor RsfS	yqeL	2.32
B3W7G1	Adenylosuccinate synthetase	purA	0.0451128
B3WF06	Bifuntional dimerisation/transpeptidase penicillin-binding protein 2B	pbp2B2	3.75
B3WCB1	Low temperature requirement C protein also similar to B. subtilis YutG protein	ltrC	0.117647
B3WDY8	YlmH (RNA-binding protein)	ylmH	2.07407
B3WDP6	YueI protein	yueI	1.73913
B3WAG1	Phosphonate ABC transporter substrate binding protein	phnD	0.126437
B3WDZ9	5'-methylthioadenosine/S-adenosylhomocysteine nucleosidase 2	pfs	1.9375
B3WF83	Beta-lactamase-like	LCABL_19560	0.111111
B3WBI8	Putative uncharacterized protein	LCABL_30070	2.1087
B3W8X9	Putative citrate lyase alpha subunit (EC 4.1.3.6)	citF	0.273224
B3W998	Putative thiamine biosynthesis lipoprotein	apbE	1.8
B3W9W3	DNA mismatch repair protein MutL	mutL	-
B3W7M5	Alkaline shock protein	asp2	0.142857
B3W9V8	Putative uncharacterized protein	LCABL_24110	-
B3WDN9	Putative uncharacterized protein	LCABL_14090	0
B3W912	SA2F01-3 protein	SA2F01-3	-
B3WFC7	Cellobiose PTS EIIA	pts20A	-
B3WC89	Putative uncharacterized protein	LCABL_08670	1.86813
B3WE64	ATP-dependent 6-phosphofructokinase	pfkA	0.447368
B3WEK7	Glycine--tRNA ligase alpha subunit	glyQ	0
B3WDP4	Chromosome segregation helicase (Putative)	cshA3	-
B3WF02	Rhodanese-related sulfurtransferase	LCABL_18740	0.206897
B3WEH4	Transcriptional regulator LysR family (Transcriptional regulator HypR)	hypR	0.111111
B3WFA2	N5-carboxyaminoimidazole ribonucleotide mutase	purE	0.0740741
B3WBK4	Cellobiose PTS EIIA	pts20A	3.5
B3WAV2	Proline iminopeptidase	pI	0.380952
B3WCN1	Cell division protein FtsX	ftsX	0.208333
B3WD20	Probable transcriptional regulatory protein LCABL	LCABL_11860	1.73643
B3WF81	Adapter protein MecA	mecA	9
B3WBQ4	Gamma hydroxybutyrate dehydrogenase-like protein (Os02g0562700 protein) (Putative uncharacterized protein)	Os02g0562700	10
B3W7H3	YkpA protein	ykpA	6.33333
B3WCB3	Peptidyl-prolyl cis-trans isomerase	ppiB	2.08696
B3WEV5	Oligopeptide ABC transporter (ATP-binding protein)	oppF	0.44
B3W8D9	ABC-type multidrug transport system ATPase component	CcmA5	9
B3WD37	Putative uncharacterized protein	LCABL_12030	2.1
B3W757	Phosphotransferase system sugar-specific EII component	PTS-EII	1.77215
B3WF95	Phosphoribosylformylglycinamidine cyclo-ligase	purM	0.039604
B3W9I8	Acetyl-CoA carboxylase carboxyl transferase subunit alpha	accA	0.166667
B3WC88	Putative uncharacterized protein ygaI	ygaI	1.81481
B3WF92	Phosphoribosylamine--glycine ligase	purD	0.0648649
B3W9B1	Wzb	wzb	0.322034
B3WB74	Putative dihydroorotase	dho	0.421875
B3WBZ2	ABC-type uncharacterized transport system periplasmic component	LCABL_07680	4.125
B3WAE7	NAD-dependent epimerase/dehydratase:3-beta hydroxysteroid dehydrogenase/isomerase:NmrA-like	LCABL_26000	2.35714
B3WFA1	N5-carboxyaminoimidazole ribonucleotide synthase	purK1	0.0522876
B3W8H8	Chromosome partitioning protein DNA-binding exonuclease	parB2	1.76471
B3W8N5	Putative uncharacterized protein	LCABL_02770	0.230769
B3WE57	Chaperone ClpB	clpB	1.72222
B3WCK9	GMP reductase	guaC	0.461538
B3WAT6	Putative ABC transporter ATP-binding protein	ybbL	-
B3WDW6	Cell shape-determining protein MreC	mreC	0
B3WDL9	ATP synthase epsilon chain	atpC	0.307692
B3WF99	Conserved purine biosynthesis cluster protein	purS	0
B3WBT2	Lipase	lipA	-
B3W9K7	Putative uncharacterized protein	LCABL_23090	-
B3WCC1	Glycosyltransferase	rfaG	-
B3WC02	Putative uncharacterized protein	LCABL_07780	-
B3W7M0	Putative uncharacterized protein	LCABL_01870	-
B3W7B1	Putative uncharacterized protein	LCABL_01250	0
B3W9L2	ADP-ribose pyrophosphatase	LCABL_23140	0
B3WA30	Predicted dinucleotide-binding enzyme	LCABL_24830	-
B3W9B2	Wzr	wzr	-
B3WA31	Oxidoreductase (Possible Coenzyme F420-dependent N5N10-methylene tetrahydromethanopterin reductase and related flavin-dependent oxidoreductase)	yhbW	-
B3WCW2	N-acetylmuramoyl-L-alanine amidase	lys	0
B3WAN2	tRNA-dihydrouridine synthase	LCABL_27000	2.14286
B3WAX8	Glycine betaine/carnitine/choline ABC transporter ATP-binding protein	choQ	11
B3WF93	Bifunctional purine biosynthesis protein PurH	purH	0.124211
B3WFA0	Phosphoribosylaminoimidazole-succinocarboxamide synthase	purC	0.0735294
B3WAM4	30S ribosomal protein S12	rpsL	0.597222
B3WEA1	Ribosome biogenesis GTPase A	ylqL	0.380952
B3WF97	Phosphoribosylformylglycinamidine synthase subunit PurL	purL	0.0693069
B3WBW6	Putative uncharacterized protein	LCABL_07420	0.315789
B3WER8	Transcription elongation protein NusA (Transcription termination-antitermination factor NusA)	nusA	1.53704
B3WCM0	Putative competence-damage inducible protein	cinA	0.166667
B3WAK1	30S ribosomal protein S5	rpsE	1.55411
B3WE07	GCN5-related N-acetyltransferase	LCABL_15270	4.75
B3W907	ATP binding protein	oppD	2.2
B3W9A0	Glycogen phosphorylase	glgP	0.253731
B3WAS5	HD superfamily phosphohydrolase	LCABL_27430	0.410256
B3WF36	Predicted GTPase	LCABL_19080	0.272727
B3WEY5	N utilization substance protein B homolog	nusB	0.45
B3WCM9	Peptide chain release factor 2	prfB	3.5
B3W9N3	Uncharacterized protein yuaG	yuaG	2.57143
B3W9I9	Acetyl-coenzyme A carboxylase carboxyl transferase subunit beta	accD	0.125
B3WF69	Putative uncharacterized protein	LCABL_19410	1.69231
B3WAI4	Putative uncharacterized protein	LCABL_26370	1.47287
B3WF86	ABC transporter related	LCABL_19590	4.33333
B3W6Z3	Putative uncharacterized protein	LCABL_07030	1.91489
B3WDK7	Peptide chain release factor 1	prfA	1.46154
B3W6Y5	Cold shock protein A	cspA	0.378378
B3WCR2	ATP-dependent Clp protease proteolytic subunit	clpP	1.58101
B3WEB4	Formate C-acetyltransferase (Pyruvate formate-lyase) (Formate acetyltransferase)	pflB	1.412
B3WBW8	Tagatose 16-diphosphate aldolase	lacD2	1.6011
B3W9U7	Putative uncharacterized protein	LCABL_23990	0.25
B3WE19	Dihydrolipoyl dehydrogenase	pdhD	0.418605
B3W8P2	ABC-type sugar transport system periplasmic component	LCABL_02840	0.166667
B3WEK5	DNA primase	dnaG	0.166667
