# Supplementary material for: Contribution of sortase SrtA2 to Lactobacillus casei BL23 inhibition of Staphylococcus aureus internalization into bovine mammary epithelial cells
Source: PLoS One. 2017 Mar 21;12(3):e0174060. doi: 10.1371/journal.pone.0174060 (PMC5360332; doi:10.1371/journal.pone.0174060)
Supplement: S4 Table — (XLSX) [file pone.0174060.s004.xlsx]

## Sheet: Folha1
Protein ID	Protein name	Gene name	Ratio srtA2/WT	Moyenne de q2	Écartype de q2	delta q(srtA2-WT)	Ratio srtA2/WT
B3WF06	Bifuntional dimerisation/transpeptidase penicillin-binding protein 2B	pbp2B2	9	6.65581	0.326705	0.797248	6.26972
B3W9M8	Putative uncharacterized protein yxbA	yxbA	9	7.68273	0.149788	0.716256	5.20303
B3WEF2	Orotate phosphoribosyltransferase	pyrE	9	8.32743	0.295017	0.648576	4.45221
B3WE00	Cysteine desulfurase	csd2	9	7.41447	0.272112	0.642102	4.38633
B3W978	dTDP-glucose 4,6-dehydratase	rmlB	9	7.09673	0.246674	0.583693	3.83436
B3WEF8	Aspartate carbamoyltransferase	pyrB	9	8.52222	0.259567	0.568901	3.70596
B3W7H3	YkpA protein	ykpA	9	7.36011	0.237165	0.551658	3.56171
B3WEF7	Dihydroorotase	pyrC	9	8.21286	0.164706	0.530113	3.38932
B3WE51	Transcription regulator of fructose operon	fruR	9	6.99577	0.235321	0.507624	3.21828
B3WEF6	Carbamoyl-phosphate synthase small chain	pyrAA	9	8.61258	0.0352337	0.498746	3.15316
B3WDP1	Putative regulator	plcR	9	7.59059	0.295171	0.468358	2.94007
B3WEV0	Ribonuclease 3	rnc	9	7.4573	0.259261	0.463099	2.90468
B3WB22	Galactitol PTS, EIIC	pts36C	9	7.15918	0.290855	0.458853	2.87642
B3W8K0	Response regulator	rrp11	9	7.8517	0.111784	0.454242	2.84605
B3WAP0	Hypoxanthine-guanine phosphoribosyltransferase	hpt	9	7.35662	0.170512	0.436905	2.73467
B3WCP7	Thioredoxin reductase	trxB2	9	8.64452	0.0573857	0.423746	2.65305
B3WEY0	Hemolysin A	tlyA	9	7.43499	0.204864	0.417846	2.61725
B3WDV7	Septation ring formation regulator ezrA	ezrA	9	6.91046	0.103992	0.414733	2.59856
B3W8V7	Serine--tRNA ligase	serS	9	8.55473	0.0376544	0.414693	2.59832
B3WE82	TPR repeats containing protein	LCABL_16020	9	7.31816	0.253642	0.400757	2.51627
B3WBI8	Putative uncharacterized protein	LCABL_30070	9	8.32259	0.0764876	0.396817	2.49354
B3WFA9	Putative uncharacterized protein	LCABL_19820	9	7.64413	0.292207	0.390757	2.45899
B3W7K1	Probable phosphoketolase	xpk	9	9.48991	0.0674921	0.384841	2.42572
B3W6N4	Chromosomal replication initiator protein DnaA	dnaA	9	8.39471	0.125327	0.372426	2.35736
B3WEX8	DNA repair protein RecN	recN	9	8.61021	0.137248	0.371429	2.35195
B3WA51	Internalin-J	inlJ	9	7.22905	0.398384	0.370239	2.34552
B3WBI0	Ribosomal RNA large subunit methyltransferase H	rlmH	9	7.68913	0.223766	0.369064	2.33918
B3W868	L-sorbose-1-phosphate reductase	sorE	9	7.06213	0.224802	0.360826	2.29523
B3WA33	TRNA/rRNA methyltransferase	spoU	9	6.54087	0.31419	0.358402	2.28245
B3W971	GTPase HflX	ybnA	9	7.86097	0.244362	0.35587	2.26919
B3WBW2	Phosphotransferase system sugar-specific EII component	PTS-EII	9	8.61476	0.115068	0.354172	2.26033
B3WEQ5	Elongation factor 4	lepA	9	7.70393	0.191263	0.349844	2.23791
B3WBL4	EIIC	manM	9	8.4893	0.331548	0.346156	2.21899
B3WCR2	ATP-dependent Clp protease proteolytic subunit	clpP	9	9.17143	0.165658	0.345919	2.21779
B3WDQ6	Oligopeptide ABC transporter, substrate-binding lipoprotein	oppA	9	7.13397	0.240809	0.343047	2.20317
B3WEV1	Oligopeptide ABC trasporter substrate binding protein	oppA	9	7.56596	0.136235	0.339683	2.18616
B3W9Z4	Putative uncharacterized protein	LCABL_24470	9	8.44817	0.0804077	0.33613	2.16835
B3WF38	YkcA (Glyoxalase/Bleomycin resistance protein/dioxygenase domain superfamily protein)	ykcA	9	7.73195	0.175039	0.332832	2.15195
B3WF32	Ribosomal silencing factor RsfS	yqeL	9	7.95395	0.121129	0.332337	2.1495
B3WBI6	Cadmium-/zinc-/cobalt-transporting ATPase	cadA	9	7.63155	0.390238	0.324961	2.1133
B3WC71	UPF0473 protein LCABL_08490	LCABL_08490	9	8.02296	0.221256	0.315895	2.06964
B3W8H1	Putative uncharacterized protein	LCABL_06650	9	8.15786	0.203736	0.315659	2.06852
B3W911	ABC transporter, oligopeptide-binding protein (Oligopeptide/dipeptide ABC transporter, oligopeptide/dipeptide-binding protein)	oppA	9	9.41879	0.211658	0.314624	2.06359
B3WCC6	YfnI	yfnI	9	7.02588	0.150261	0.312262	2.0524
B3WC98	Biotin-[acetyl-CoA-carboxylase] ligase	birA	9	7.23343	0.217935	0.300311	1.99669
B3W817	Cation-transporting ATPase, E1-E2 family	pacL	9	8.18738	0.0707969	0.285277	1.92876
B3W8T4	Nicotinate phosphoribosyltransferase	nadC	9	7.71593	0.0806569	0.280975	1.90974
B3WEH9	Predicted N6-adenine-specific DNA methylase	LCABL_16990	9	7.40521	0.263095	0.276707	1.89107
B3W992	Guanylate kinase	gmk2	9	7.5712	0.0926323	0.269868	1.86152
B3WC40	Putative uncharacterized protein	LCABL_08180	9	8.66678	0.31467	0.268413	1.85529
B3WA35	Cysteine--tRNA ligase	cysS	9	8.30698	0.157365	0.262094	1.8285
B3WF18	Phenylalanine--tRNA ligase beta subunit	pheT	9	8.6924	0.0893984	0.260071	1.82
B3W7K6	Putative uncharacterized protein	LCABL_01730	9	8.61864	0.07493	0.252384	1.78807
B3WEW6	Serine/threonine protein kinase (Putative)	pkn1	9	7.68223	0.0516775	0.245792	1.76113
B3WEU4	30S ribosomal protein S16	rpsP	9	8.56664	0.248955	0.244009	1.75392
B3WF10	YneR (Conserved protein YneR)	yneR	9	7.99181	0.175429	0.241657	1.74445
B3WA10	ATPase, E1-E2 type:Magnesium-translocating P-type ATPase	LCABL_24630	9	7.11183	0.149412	0.221859	1.66671
B3WDP9	L-serine dehydratase, iron-sulfur-dependent, alpha subunit	sdhA-2	9	8.15448	0.125991	0.208831	1.61745
B3W9U6	Putative uncharacterized protein aa23	aa23	9	7.31276	0.140303	0.206374	1.60833
B3WBJ1	Putative uncharacterized protein yycI	yycI	9	7.25259	0.228896	0.2035	1.59772
B3WAN2	tRNA-dihydrouridine synthase	LCABL_27000	9	7.2582	0.160053	0.200916	1.58824
B3WC74	Endonuclease MutS2	mutS2	9	7.26326	0.0711804	0.200096	1.58524
B3W9S6	CRISPR-associated endonuclease Cas9	cas9	9	7.83403	0.0858672	0.192717	1.55854
B3WAE2	Aldehyde dehydrogenase A	aldA	9	7.84653	0.125505	0.189601	1.54739
B3WD20	Probable transcriptional regulatory protein LCABL_11860	LCABL_11860	9	9.16537	0.0963824	0.188298	1.54276
B3WE49	Fructose-specific phosphotransferase system, enzyme IIABC	fruA	9	8.55116	0.103329	0.181799	1.51984
B3WE10	UPF0356 protein LCABL_15300	LCABL_15300	9	8.07064	0.101726	0.179965	1.51344
B3WAL8	30S ribosomal protein S10	rpsJ	9	9.19372	0.113705	0.175473	1.49787
B3WA16	Ribonucleoside-triphosphate reductase	rtpR	9	7.66711	0.17208	0.173034	1.48948
B3WCE6	Transcriptional regulator, Cro/CI family	LCABL_09610	9	7.62676	0.18387	0.1725	1.48765
B3W8K4	UDP-N-acetylmuramyl-tripeptide synthetase	murE	9	8.67063	0.0237643	0.1685	1.47401
B3W9N3	Uncharacterized protein yuaG	yuaG	9	8.45485	0.0392761	0.167525	1.4707
B3W753	Beta-galactosidase 3	bgaC	9	8.11454	0.137367	0.166949	1.46876
B3WAV9	Putative uncharacterized protein	LCABL_27770	9	7.72285	0.119733	0.161745	1.45126
B3W7I3	6-phospho-beta-galactosidase	lacG	9	8.01871	0.12697	0.160659	1.44764
B3WCP4	HPr kinase/phosphorylase	hprK	9	8.04371	0.0711493	0.158252	1.43963
B3WBY6	Putative uncharacterized protein	LCABL_07620	9	8.75542	0.0857902	0.155473	1.43045
B3WC30	Thiol peroxidase (Hydroperoxide reductase, Peroxiredoxin)	tpx	9	8.43856	0.08314	0.133089	1.35859
B3WAK4	30S ribosomal protein S8	rpsH	9	9.41701	0.145092	0.131858	1.35475
B3W792	RbsB (Ribose ABC transporter) (Ribose-binding protein)	rbsB	9	8.86758	0.082621	0.126391	1.3378
B3W9Y8	Thymidylate kinase	tmk	9	7.89277	0.036619	0.11956	1.31692
B3WE13	Peptide deformylase	def	9	8.69059	0.0949255	0.111826	1.29368
B3W827	Mannose-6-phosphate isomerase	pmi	9	8.29656	0.147808	0.109075	1.28551
B3W793	Ribokinase	rbsK	9	8.12721	0.0894456	0.102707	1.2668
B3WAK3	50S ribosomal protein L6	rplF	9	8.84016	0.0982861	-0.094287	0.804846
B3WF19	Phenylalanine--tRNA ligase alpha subunit	pheS	9	8.0568	0.101528	-0.0992848	0.795637
B3WFA6	Phosphocarrier protein HPr (Histidine-containing protein)	ptsH	9	9.44733	0.0194239	-0.102639	0.789516
B3WA82	Gamma-glutamyl phosphate reductase	proA	9	8.10306	0.120621	-0.111327	0.773879
B3W8T0	Cation transporting P-type ATPase	pacL2	9	9.15148	0.149929	-0.123849	0.751885
B3W6X9	Alpha, alpha-phosphotrehalase	treA	9	8.2903	0.136616	-0.125789	0.748532
B3W8J7	Putative uncharacterized protein ybjB	ybjB	9	8.88003	0.0657368	-0.12605	0.748084
B3WAK7	50S ribosomal protein L14	rplN	9	9.29544	0.0924595	-0.132066	0.737792
B3W7L9	Phosphoglycerate dehydrogenase	serA2	9	8.09702	0.134104	-0.132153	0.737644
B3W8J8	Inosine-5'-monophosphate dehydrogenase	guaB	9	8.81198	0.124944	-0.138127	0.727568
B3WDP6	YueI protein	yueI	9	8.17382	0.0880027	-0.138628	0.726729
B3WC66	ATP-dependent RNA helicase	srmB	9	8.27873	0.0852944	-0.140832	0.72305
B3W6U9	Glycine betaine/carnitine/choline ABC transporter, ATP-binding protein	opuA	9	8.62194	0.085749	-0.142768	0.719833
B3WCJ6	UPF0210 protein LCABL_10110	LCABL_10110	9	8.47133	0.136567	-0.144573	0.716848
B3W7F8	50S ribosomal protein L9	rplI	9	8.61052	0.122061	-0.153043	0.703002
B3WEQ8	Protein GrpE	grpE	9	8.60079	0.183363	-0.153253	0.702663
B3WC58	Queuine tRNA-ribosyltransferase	tgt	9	7.95235	0.139163	-0.154531	0.700598
B3W9A3	Glucose-1-phosphate adenylyltransferase	glgC	9	8.91474	0.0392639	-0.154817	0.700137
B3WBP4	Galactoside O-acetyltransferase	thgA3	9	8.66845	0.156722	-0.155134	0.699626
B3W979	RmlC	rmlC	9	9.10499	0.0257167	-0.156437	0.697531
B3WAV1	Methionine--tRNA ligase	metS	9	8.93595	0.0281205	-0.162634	0.687647
B3WDM7	Succinyl-diaminopimelate desuccinylase (Lmo0265 protein)	dapE	9	8.10637	0.142233	-0.16433	0.684967
B3W6S8	Surface antigen	LCABL_00230	9	9.34373	0.0795463	-0.164631	0.684493
B3WDJ5	Dipeptidase D-type (U34 family)	pepD2	9	8.08128	0.0425723	-0.165021	0.683878
B3W9D2	Wze	wze	9	7.85496	0.0860342	-0.165402	0.683279
B3W9P7	Acetate kinase	ackA	9	8.62552	0.102239	-0.173178	0.671153
B3WA09	50S ribosomal protein L11	rplK	9	9.21059	0.113298	-0.17531	0.667868
B3W8B9	Phospotransferase system PTS, mannose-specific IIB component	levB	9	8.7191	0.0824347	-0.177832	0.664
B3W6R4	30S ribosomal protein S6	rpsF	9	9.22734	0.0654644	-0.179199	0.661913
B3WEA1	Ribosome biogenesis GTPase A	ylqL	9	7.81723	0.0934184	-0.179682	0.661177
B3WE81	Histone-like DNA-binding protein HU	hbsU	9	9.64749	0.0901624	-0.182845	0.656379
B3WEY6	Alkaline shock protein	asp3	9	8.2462	0.155488	-0.189575	0.646287
B3W8N8	NADH oxidase	nox	9	8.52676	0.063465	-0.190943	0.644254
B3WAL3	30S ribosomal protein S19	rpsS	9	9.30186	0.0419283	-0.191628	0.643238
B3WEI8	Aspartate aminotransferase	aspB	9	8.36905	0.163706	-0.192752	0.641576
B3W6Z1	ARA1 protein	ara1	9	8.69583	0.129477	-0.194284	0.639317
B3W7V2	Fructose-bisphosphate aldolase	fba	9	9.00913	0.0922583	-0.194951	0.638335
B3W9A4	1,4-alpha-glucan branching enzyme	glgB	9	8.14538	0.102984	-0.195454	0.637596
B3WB73	L-seryl-tRNA(Sec) selenium transferase (Putative)	selA	9	8.03212	0.111876	-0.199648	0.631469
B3WA61	Cysteine aminopeptidase C2 (Bleomycin hydrolase)	pepC2	9	8.89545	0.169339	-0.210014	0.616576
B3W9J5	Malonyl CoA-acyl carrier protein transacylase	fabD	9	8.75057	0.0560827	-0.212363	0.613249
B3WBW3	Phosphotransferase system, galactitol-specific IIB component	LCABL_07390	9	8.5635	0.0778244	-0.214692	0.60997
B3WER5	Translation initiation factor IF-2	infB	9	9.30871	0.116202	-0.219976	0.602593
B3WEY7	Elongation factor P	efp	9	8.57341	0.100247	-0.227086	0.592808
B3W739	NADH peroxidase	npr	9	9.13511	0.145485	-0.233443	0.584194
B3WBJ7	Argininosuccinate synthase	argG	9	8.12987	0.0901644	-0.234755	0.582432
B3WE19	Dihydrolipoyl dehydrogenase	pdhD	9	8.04484	0.119703	-0.244269	0.569812
B3W7T7	PTS-dependent dihydroxyacetone kinase, phosphotransferase subunit dhaM (Phosphotransferase enzyme IIA component) (PTS system EIIA component)	dhaM	9	9.04296	0.0790443	-0.249409	0.563107
B3WF39	Lactoylglutathione lyase related lyase	LCABL_19110	9	8.4705	0.312452	-0.258991	0.550819
B3WF41	NADPH:quinone reductase related Zn-dependent oxidoreductase	LCABL_19130	9	8.77753	0.159464	-0.263884	0.544648
B3WE46	Glutamine ABC transporter, ATP-binding protein	glnQ3	9	8.21737	0.110594	-0.267262	0.540429
B3WAV5	L-2-hydroxyisocaproate dehydrogenase	hicD3	9	8.48783	0.0655399	-0.267528	0.540097
B3W9J9	Transcriptional regulator, marR family	marR	9	7.70248	0.139513	-0.272142	0.53439
B3W7J7	Putative uncharacterized protein yhgE	yhgE	9	8.87223	0.211544	-0.272684	0.533723
B3WBG0	Exopolyphosphatase-related protein	LCABL_29790	8	7.48568	0.273509	-0.274062	0.532032
B3W7C3	D-lactate dehydrogenase	ldhD	9	9.02659	0.0880514	-0.278641	0.526452
B3WAJ3	30S ribosomal protein S11	rpsK	9	9.17798	0.0855583	-0.28115	0.52342
B3WAJ1	50S ribosomal protein L17	rplQ	9	9.14781	0.213986	-0.28665	0.516832
B3W9K2	Butanol dehydrogenase	bdh	9	8.75726	0.0692475	-0.287437	0.515896
B3WA07	Succinate-semialdehyde dehydrogenase (NAD(P)+)	gabD	9	8.83563	0.0974937	-0.292008	0.510495
B3WB74	Putative dihydroorotase	dho	9	8.44382	0.139993	-0.295868	0.505978
B3WCX9	Beta-phospho-glucomutase	pgmA	9	7.94872	0.142543	-0.298288	0.503167
B3WCB3	Peptidyl-prolyl cis-trans isomerase	ppiB	9	8.67394	0.137173	-0.299585	0.501666
B3W8P4	Beta-N-acetylglucosaminidase	glcNAcase	8	8.64475	0.239249	-0.300992	0.500044
B3WF40	Putative uncharacterized protein yahD	yahD	9	8.83389	0.0210198	-0.301898	0.499001
B3W983	UDP-glucose 4-epimerase	galE3	9	8.64982	0.203988	-0.307718	0.49236
B3WAV2	Proline iminopeptidase	pepI	9	7.7754	0.146937	-0.308756	0.491183
B3WF27	6-phosphogluconate dehydrogenase, decarboxylating	gndA	9	9.98869	0.299579	-0.31096	0.488698
B3W9X6	PTS system, IIB component	celA	9	7.38422	0.317848	-0.311196	0.488432
B3WEZ1	50S ribosomal protein L21	rplU	9	8.85969	0.227086	-0.313046	0.486356
B3WCY2	Maltose ABC transporter substrate binding protein	malE	9	8.40277	0.081959	-0.315613	0.48349
B3WCJ1	Glutathione peroxidase	bsaA	9	8.61014	0.152628	-0.323615	0.474663
B3W8U8	Phosphoenolpyruvate carboxykinase (ATP)	pck	9	8.74447	0.173627	-0.333202	0.4643
B3WE85	Putative uncharacterized protein	LCABL_16050	9	8.7527	0.149078	-0.333652	0.463818
B3W9D3	Wzd	wzd	9	7.72966	0.271851	-0.337781	0.459429
B3WDZ9	5'-methylthioadenosine/S-adenosylhomocysteine nucleosidase 2	pfs	9	8.25956	0.183291	-0.344631	0.452241
B3W756	Phosphotransferase system sugar-specific EIID component	PTS-EIID	9	7.8023	0.106926	-0.349001	0.447713
B3WCW4	Glyceraldehyde 3-phosphate dehydrogenase	gap-1	9	8.50746	0.325727	-0.355406	0.441158
B3WA25	NADH dehydrogenase	ndh2	9	8.40793	0.0972346	-0.356597	0.43995
B3WBX9	Putative uncharacterized protein yneB	yneB	9	7.78594	0.179837	-0.356672	0.439873
B3W847	PTS, EIIA	frvA	9	8.4962	0.308999	-0.364012	0.432502
B3WEH3	Ribonucleoside-diphosphate reductase, beta chain	nrdF	9	8.59319	0.231435	-0.382694	0.414291
B3W8K5	Aspartate racemase	racD	9	8.65933	0.115116	-0.395533	0.402223
B3W8X9	Putative citrate lyase alpha subunit (EC 4.1.3.6)	citF	9	9.47662	0.0773232	-0.396677	0.401165
B3WE64	ATP-dependent 6-phosphofructokinase	pfkA	9	8.87685	0.116145	-0.40642	0.392265
B3W7I5	Galactokinase	galK	9	8.63047	0.149212	-0.406472	0.392218
B3WDY9	Cell-division initiation protein (Septum placement)	divIVA	9	9.18447	0.2113	-0.407697	0.391114
B3WC53	S-ribosylhomocysteine lyase	luxS	9	8.59152	0.0776022	-0.412383	0.386917
B3WF92	Phosphoribosylamine--glycine ligase	purD	9	8.3252	0.266809	-0.41315	0.386234
B3WAM4	30S ribosomal protein S12	rpsL	9	9.27864	0.0523759	-0.415806	0.383879
B3WCB1	Low temperature requirement C protein, also similar to B. subtilis YutG protein	ltrC	9	7.72614	0.108287	-0.437844	0.364885
B3WA36	Lactate dehydrogenase (Oxidoreductase)	loxD	9	7.71965	0.397811	-0.469694	0.339083
B3WAP8	L-lactate dehydrogenase	ldh	9	9.04558	0.184514	-0.469756	0.339035
B3WCN9	Phosphate import ATP-binding protein PstB	pstB2	9	8.66174	0.113558	-0.473071	0.336456
B3W8F4	Predicted flavoprotein	LCABL_06480	9	7.95222	0.108873	-0.538518	0.289389
B3W8K7	IolR	iolR	9	8.30095	0.162814	-0.552184	0.280425
B3WEB3	DNA topoisomerase 4 subunit A	parC	9	8.43545	0.508549	-0.557114	0.277259
B3W9K0	(3R)-hydroxymyristoyl-[acyl-carrier-protein] dehydratase ((3R)-hydroxymyristoyl ACP dehydrase)	fabZ	9	8.10247	0.207801	-0.571565	0.268185
B3WD72	Putative uncharacterized protein	LCABL_12380	9	8.05691	0.0570625	-0.571815	0.268031
B3WER7	Transcription elongation factor NusA	nusA	9	8.04623	0.181403	-0.5789	0.263694
B3WBL3	EIID	manN	9	7.80116	0.226022	-0.611579	0.24458
B3W956	Dipeptidase	pepD3	9	7.87343	0.275044	-0.612502	0.244061
B3W7G1	Adenylosuccinate synthetase	purA	9	9.0974	0.0350676	-0.670948	0.21333
B3WF97	Phosphoribosylformylglycinamidine synthase subunit PurL	purL	9	8.06313	0.276322	-0.675138	0.211282
B3WCS4	Conserved domain protein	LCABL_10900	9	7.77547	0.089266	-0.716054	0.192285
B3WAG1	Phosphonate ABC transporter, substrate binding protein	phnD	9	8.63083	0.117722	-0.747773	0.178742
B3WF95	Phosphoribosylformylglycinamidine cyclo-ligase	purM	9	8.07191	0.860291	-0.871077	0.134562
B3WF70	Foldase protein PrsA	prtM	9	8.37082	0.218296	-0.896245	0.126986
B3WF93	Bifunctional purine biosynthesis protein PurH	purH	9	9.23708	0.469014	-0.896824	0.126817
B3W8N5	Putative uncharacterized protein	LCABL_02770	9	8.56174	0.319004	-0.999153	0.100195
B3W8Y1	Citrate lyase acyl carrier protein	citD	9	9.42419	0.481328	-1.41947	0.0380652
